# Supplementary material for: The Role of Indigenous Yeasts in Shaping the Chemical and Sensory Profiles of Wine: Effects of Different Strains and Varieties
Source: Molecules. 2024 Sep 9;29(17):4279. doi: 10.3390/molecules29174279 (PMC11396908; doi:10.3390/molecules29174279)
Supplement: Supplementary file 1 [file molecules-29-04279-s001.zip]

Archive with 1 entries (1 files):
- molecules-3184828-supplementary.pdf
